# Supplementary material for: Transcriptome Analysis of Monozygotic Twin Brothers with Childhood Primary Myelofibrosis
Source: Genomics Proteomics Bioinformatics. 2017 Feb 7;15(1):37–48. doi: 10.1016/j.gpb.2016.12.002 (PMC5339410; doi:10.1016/j.gpb.2016.12.002)
Supplement: Supplementary Table S2 — A list of 824 genes that were differentially expressed in Y2 but expression of which remained unchanged in E2 [file mmc2.xlsx]

## Sheet: Table S2
Table S2 A list of 824 genes that were differentially expressed in Y2 but expression of which remained unchanged in E2
Note: Gene with fold change > 2 and P value < 0.05 was defined as significantly differentially expressed genes. E1 and E2 denote the elder brother before and after treatment, respectively, and Y2 denotes the younger brother after treatment.
Gene	Expression level (FPKM)			Log2 (fold change)	P value
	E1	E2	Y2
IFIT3	19.7854	38.0468	189.97	3.26	5.00E–14
HBM	842.188	792.711	90.588	–3.22	2.95E–13
AHSP	601.601	552.152	68.0381	–3.14	3.69E–12
OAS3	7.0267	13.525	55.4735	2.98	8.80E–12
ALAS2	268.163	168.064	24.629	–3.44	1.09E–11
SELENBP1	61.696	59.7569	6.83398	–3.17	4.63E–11
RSAD2	5.29916	9.1755	39.3892	2.89	8.02E–11
GK	2.49082	4.74585	20.2274	3.02	3.78E–10
FAM129A	16.4948	30.9603	135.995	3.04	5.45E–10
TNFSF13B	10.0547	18.5751	61.007	2.6	4.19E–09
PRSS33	1.49772	2.16988	19.7025	3.72	4.57E–09
MX1	16.1724	29.8178	109.746	2.76	5.28E–09
CA1	359.322	333.398	55.3067	–2.70	5.45E–09
HBD	336.047	405.668	60.7174	–2.47	6.08E–09
GBP2	34.7649	56.7383	205.76	2.57	8.55E–09
HERC5	2.91812	4.0001	19.9527	2.77	1.13E–08
CREB5	6.22429	9.83123	33.964	2.45	1.14E–08
ALOX15	2.92113	5.25016	21.8976	2.91	1.45E–08
IL1B	18.74	26.9639	101.769	2.44	1.49E–08
EMR1	4.35731	7.67048	32.0313	2.88	1.51E–08
NOD2	6.60255	11.494	34.65	2.39	1.86E–08
SMPD3	1.52476	1.71002	10.8342	2.83	2.14E–08
SLC7A5	32.5735	20.421	6.33595	–2.36	2.81E–08
SERPING1	4.2332	3.57805	31.7344	2.91	3.27E–08
SNCA	29.1484	21.8251	4.68427	–2.64	4.14E–08
SOCS3	17.534	14.3195	86.4378	2.3	4.80E–08
KREMEN1	1.74194	2.39881	14.5224	3.06	1.37E–07
NAIP	10.6076	17.9618	61.3853	2.53	1.54E–07
MME	14.6887	28.3486	76.7091	2.38	1.78E–07
EPB42	30.1596	37.4381	5.6508	–2.42	1.98E–07
PROK2	30.2197	50.0116	185.789	2.62	1.98E–07
OSBP2	10.8512	11.0999	1.69716	–2.68	2.45E–07
GBP5	22.5887	33.8524	122.141	2.43	2.67E–07
JAK3	14.5752	27.2011	67.7661	2.22	2.81E–07
F5	3.14627	5.7018	14.1682	2.17	2.90E–07
TNFAIP6	6.97635	13.3832	40.9457	2.55	4.35E–07
IGJ	47.6113	65.8905	205.472	2.11	5.32E–07
TRIM25	17.3514	27.4718	81.4492	2.23	5.68E–07
SLC4A1	110.424	139.258	23.236	–2.25	5.99E–07
CA2	52.5955	41.855	11.1579	–2.24	6.46E–07
TFRC	84.8482	81.9377	17.9038	–2.24	7.21E–07
SPTB	15.5796	15.2994	3.20343	–2.28	7.52E–07
GNG10	20.4696	37.5082	108.504	2.41	9.64E–07
IFI44L	5.85186	5.75338	24.2906	2.05	9.86E–07
TGFA	1.3313	2.58023	8.99529	2.76	1.25E–06
SPTA1	13.048	15.3458	3.14195	–2.05	1.47E–06
HMBS	75.5928	94.8046	13.9945	–2.43	1.53E–06
SLC25A39	137.465	98.1961	26.7609	–2.36	2.08E–06
FCGR2C	13.5942	24.1376	57.7695	2.09	2.78E–06
EMR4P	1.1857	1.48778	8.52505	2.85	3.24E–06
CR1	12.3102	17.2832	64.2566	2.38	3.37E–06
H1F0	62.3735	61.169	16.2214	–1.94	3.41E–06
DDX60L	10.3327	12.7209	40.0995	1.96	3.54E–06
TRIM22	30.2537	45.4077	122.253	2.01	3.59E–06
ALPL	56.2449	28.4579	259.317	2.2	4.09E–06
TUBB1	2.16637	4.50669	11.2107	2.37	4.82E–06
EPB49	29.3457	29.987	5.75027	–2.35	6.69E–06
UBE2L6	50.0103	88.1493	190.651	1.93	6.85E–06
LMNB1	16.9446	31.9547	71.9457	2.09	7.21E–06
TECPR2	5.93219	10.9176	28.4189	2.26	8.66E–06
OLIG1	1.31086	3.28263	8.96703	2.77	9.56E–06
PLSCR1	18.7495	31.3823	67.2187	1.84	9.83E–06
ADAMTSL4	2.57048	5.01582	11.8403	2.2	1.02E–05
PRIC285	8.59679	13.9646	33.8844	1.98	1.07E–05
SP110	17.9364	32.2488	74.7401	2.06	1.08E–05
TRIM58	13.3296	13.5113	3.42952	–1.96	1.09E–05
KEL	10.5859	11.4679	1.84617	–2.52	1.13E–05
IFIT5	3.22623	4.70858	13.3832	2.05	1.19E–05
KLF1	27.8828	43.1708	6.01848	–2.21	1.23E–05
FFAR2	72.739	70.1869	284.997	1.97	1.23E–05
RALB	30.2055	59.7418	106.933	1.82	1.24E–05
VMP1	38.2688	74.9187	136.688	1.84	1.31E–05
HEMGN	26.6307	31.2201	6.44431	–2.05	1.52E–05
AQP9	74.2511	88.8773	328.971	2.15	1.60E–05
YPEL4	10.0251	16.4472	1.39156	–2.85	1.61E–05
CHSY1	9.64217	17.401	32.9892	1.77	1.89E–05
ZNF438	2.62547	5.14812	15.3907	2.55	2.10E–05
PRDX2	209.345	228.383	56.4495	–1.89	2.20E–05
MYL4	35.9251	30.5683	5.07776	–2.82	2.34E–05
N4BP1	6.92477	11.4552	23.327	1.75	2.34E–05
LOC100272216	28.658	25.6448	96.0133	1.74	2.57E–05
ACSL4	7.80337	9.21765	26.9124	1.79	2.87E–05
GYPA	15.6295	21.6612	3.75212	–2.06	3.40E–05
IFIT1B	7.79769	7.54791	1.15051	–2.76	3.54E–05
HBQ1	25.4599	22.4322	3.03496	–3.07	3.59E–05
BLVRB	255.043	283.596	78.5452	–1.70	3.96E–05
E2F2	16.8704	10.3288	5.03359	–1.74	4.13E–05
FAM46C	25.4699	13.9194	7.8681	–1.69	4.22E–05
RHAG	24.0236	31.2781	6.04975	–1.99	4.37E–05
PADI2	35.9156	71.6052	125.884	1.81	6.53E–05
TDP2	12.7653	23.9333	42.2106	1.73	6.85E–05
TFR2	11.9236	13.0841	2.84716	–2.07	7.44E–05
FAM65C	8.49896	13.3056	2.14909	–1.98	7.63E–05
HJURP	10.0424	6.04248	2.36126	–2.09	8.07E–05
LPCAT2	10.8364	18.4286	34.0114	1.65	8.07E–05
HIP1	5.16173	8.69676	16.1252	1.64	9.23E–05
STAT5B	29.3185	45.575	98.7425	1.75	9.40E–05
WARS	37.3434	72.9625	121.96	1.71	9.82E–05
ZCCHC6	11.4284	16.4263	36.8148	1.69	1.08E–04
DHX58	2.67555	4.90765	11.1734	2.06	1.19E–04
ATF6	3.29709	5.15386	10.2903	1.64	1.20E–04
CCNJL	5.98934	8.41897	19.4621	1.7	1.21E–04
LY96	41.856	66.7895	167.213	2	1.28E–04
MYBL2	21.8988	16.8003	6.66184	–1.72	1.30E–04
ANK1	14.6304	19.2222	3.83839	–1.93	1.34E–04
SKAP2	16.3859	27.9588	48.9981	1.58	1.34E–04
HIPK3	11.5411	20.8953	38.5255	1.74	1.39E–04
C13orf15	61.1627	32.7293	18.5064	–1.72	1.41E–04
GMPR	15.1029	16.511	3.20358	–2.24	1.42E–04
FFAR3	1.04942	0.806581	6.86934	2.71	1.44E–04
BPGM	35.6274	27.3104	10.5828	–1.75	1.58E–04
HN1	23.8451	40.7852	72.6073	1.61	1.63E–04
IQGAP3	5.98456	3.31443	1.65235	–1.86	1.64E–04
PARP14	16.5246	18.4356	51.6268	1.64	1.69E–04
UBE2D1	9.87095	14.5511	35.0695	1.83	1.74E–04
RNF24	15.6491	19.1324	50.5356	1.69	1.92E–04
GYPC	160.843	108.665	50.476	–1.67	1.94E–04
RNF149	55.5631	74.985	176.029	1.66	2.11E–04
DOCK4	1.08686	0.671357	3.92343	1.85	2.22E–04
ZFYVE16	3.98255	7.28681	11.8411	1.57	2.22E–04
DHX34	8.96476	16.5464	25.8942	1.53	2.23E–04
ANPEP	47.6286	90.5806	152.242	1.68	2.24E–04
EIF4E3	8.12474	15.0273	25.3879	1.64	2.37E–04
SLC31A2	12.4081	21.3745	38.0771	1.62	2.45E–04
ISG15	142.526	124.24	405.625	1.51	2.52E–04
SBNO2	26.6327	39.4331	91.3019	1.78	2.52E–04
CSDA	61.9908	39.6799	18.2378	–1.77	2.55E–04
IFNGR2	32.9335	63.8659	103.057	1.65	2.76E–04
UBE2S	33.7862	20.2276	9.50349	–1.83	2.80E–04
OBFC2A	15.3441	17.8054	49.9626	1.7	2.82E–04
SCARF1	6.35663	6.81615	22.1686	1.8	2.86E–04
AQP1	7.67821	9.80877	1.81913	–2.08	2.89E–04
SLC37A3	7.35906	11.346	23.1661	1.65	3.06E–04
APOBEC3A	56.7628	86.7778	188.557	1.73	3.21E–04
NUMB	30.3016	48.3645	94.4344	1.64	3.22E–04
IFI6	123.206	136.148	366.867	1.57	3.35E–04
CDT1	14.7818	8.82972	4.47974	–1.72	3.64E–04
JAK2	7.46906	12.5987	20.7521	1.47	3.70E–04
CDCA4	13.9329	9.88175	4.0152	–1.79	3.88E–04
HES6	15.3934	12.8854	3.57741	–2.11	3.93E–04
FECH	7.7972	10.0078	2.61398	–1.58	3.94E–04
MSL1	28.2582	47.8895	79.8187	1.5	4.14E–04
PSME2	36.7831	71.8554	107.182	1.54	4.19E–04
LYN	44.1795	76.6858	157.809	1.84	4.32E–04
PLXDC2	9.03918	12.2954	26.0421	1.53	4.40E–04
ITGAX	74.167	104.745	273.976	1.89	4.40E–04
PTPRJ	15.2748	28.1445	55.0991	1.85	4.44E–04
ZNF319	3.05492	5.89878	9.6564	1.66	4.51E–04
ATP2B4	7.00081	13.8934	19.3981	1.47	4.67E–04
TEP1	4.45201	8.62551	12.0708	1.44	4.70E–04
FPR1	330.845	610.35	1282.02	1.95	4.81E–04
SEMA4A	23.3092	38.972	65.4897	1.49	5.01E–04
TBL1X	6.81443	11.4183	19.0876	1.49	5.04E–04
TRA2B	46.3277	23.4985	16.8796	–1.46	5.37E–04
RASGRP4	24.2531	46.3134	76.7592	1.66	5.44E–04
HIVEP1	1.4228	2.13771	4.41048	1.63	5.45E–04
TMEM164	9.69156	17.3009	28.2873	1.55	5.50E–04
CKS2	87.8198	47.5009	26.1623	–1.75	5.69E–04
MGAM	33.0974	43.7836	101.824	1.62	5.81E–04
TLR2	20.3895	30.1446	54.4791	1.42	5.81E–04
IRF7	30.3239	37.5809	94.1287	1.63	5.94E–04
SLC45A4	7.61976	14.1671	21.1034	1.47	6.02E–04
OSGIN2	3.87839	7.06073	12.4778	1.69	6.18E–04
IPMK	2.46206	3.72448	7.31246	1.57	6.21E–04
LMNA	15.5436	10.854	4.30534	–1.85	6.63E–04
LIMK2	37.7705	26.5713	110.63	1.55	6.86E–04
ADD2	10.4008	12.2973	2.98713	–1.80	7.00E–04
SLC8A1	1.15746	1.98528	4.69794	2.02	7.01E–04
PRC1	18.57	13.3182	5.36118	–1.79	7.12E–04
ATP6V1C1	3.80576	7.42468	10.5507	1.47	7.24E–04
IRF9	46.0264	60.7647	120.793	1.39	7.28E–04
COL18A1	9.34287	16.59	24.8464	1.41	7.32E–04
GSDMD	31.9016	54.5366	85.4495	1.42	7.38E–04
CITED2	93.029	61.476	35.0243	–1.41	7.40E–04
FUT4	25.2732	13.6269	9.67601	–1.39	7.46E–04
LILRA5	54.7182	75.2965	156.327	1.51	7.49E–04
SLC2A1	26.1327	44.9121	9.8183	–1.41	8.09E–04
SLK	6.21518	11.6838	16.3276	1.39	8.20E–04
C16orf57	16.0955	20.2681	45.1259	1.49	8.36E–04
SQRDL	29.1215	53.9859	75.6899	1.38	8.38E–04
BST2	47.4815	88.5652	125.074	1.4	8.42E–04
ZFP36L1	61.3941	79.5063	188.426	1.62	8.46E–04
TPR	7.78187	15.0543	21.4595	1.46	8.47E–04
GLRX5	46.778	52.6186	16.1952	–1.53	8.73E–04
LOC731424	1.4237	0.788809	5.43676	1.93	8.92E–04
ZNF185	2.559	5.24041	9.51053	1.89	9.21E–04
CBL	5.93948	10.9715	15.289	1.36	9.22E–04
ITM2B	216.113	415.638	741.107	1.78	9.58E–04
SLC6A8	7.57961	9.77696	1.74655	–2.12	9.63E–04
PBXIP1	28.76	56.3615	74.5209	1.37	9.72E–04
LOC283663	19.4507	14.027	6.88093	–1.50	9.76E–04
HAL	8.35648	12.9812	22.1962	1.41	9.94E–04
TDRD7	4.16693	6.61448	11.8418	1.51	1.03E–03
IFI44	25.1441	19.8159	64.5278	1.36	1.04E–03
TMEM33	3.3379	6.16765	8.79324	1.4	1.04E–03
NUB1	11.9523	19.4484	30.8599	1.37	1.08E–03
RBMS1	7.5461	14.3017	19.9211	1.4	1.08E–03
E2F1	10.8434	6.12266	3.40974	–1.67	1.10E–03
OASL	13.9828	14.424	38.834	1.47	1.10E–03
KIF3C	1.13914	2.31849	3.9441	1.79	1.11E–03
C15orf39	22.2009	37.2706	57.1022	1.36	1.14E–03
SEC22B	17.7547	32.2129	46.0636	1.38	1.14E–03
F13A1	2.26742	3.58675	7.18399	1.66	1.19E–03
JAK1	32.7791	62.4062	91.7207	1.48	1.19E–03
QPCT	52.0338	78.1941	130.983	1.33	1.27E–03
GPR65	6.6131	10.0793	16.9507	1.36	1.28E–03
TSPO2	11.2073	16.1373	2.0726	–2.43	1.30E–03
TUBB6	8.88862	5.11405	2.26801	–1.97	1.31E–03
SLC25A44	10.3903	14.6092	26.1772	1.33	1.32E–03
STRADB	7.32167	6.59039	1.92842	–1.92	1.33E–03
TOPORS	5.56513	7.74423	14.6609	1.4	1.35E–03
ACSL1	111.581	80.5505	389.547	1.8	1.35E–03
WIPF2	5.10993	9.81428	13.0776	1.36	1.36E–03
IL2RG	82.2093	157.41	209.822	1.35	1.36E–03
ADAM8	67.4056	122.484	202.702	1.59	1.36E–03
BOD1L	12.948	20.8337	33.8645	1.39	1.39E–03
IRAK4	6.71455	12.4677	17.4604	1.38	1.39E–03
FBXO6	6.20642	11.0838	19.5348	1.65	1.40E–03
TNS1	4.68913	6.99386	1.74861	–1.42	1.42E–03
SORL1	39.0685	58.5304	137.167	1.81	1.43E–03
SRPK2	7.71209	15.239	20.627	1.42	1.43E–03
CARD16	96.9717	150.284	361.767	1.9	1.47E–03
LOC388588	21.623	15.4405	3.82705	–2.50	1.47E–03
ANKRD9	5.42854	8.73423	1.09644	–2.31	1.51E–03
RNF31	10.6325	19.2602	26.4517	1.31	1.54E–03
HSD17B11	42.5343	73.09	104.889	1.3	1.55E–03
KIDINS220	8.70558	16.6026	21.4168	1.3	1.56E–03
NFXL1	1.41016	3.06077	4.95576	1.81	1.56E–03
DICER1	6.01648	11.4378	16.2262	1.43	1.59E–03
ACAP2	12.2498	22.697	30.3294	1.31	1.64E–03
NT5C3	9.80287	14.4206	29.1852	1.57	1.66E–03
RASSF2	43.0441	85.3772	127.489	1.57	1.66E–03
TAB2	13.9531	26.7009	34.4336	1.3	1.68E–03
XRN2	13.8489	20.0029	33.8912	1.29	1.69E–03
TRAF4	5.90206	2.86651	1.64071	–1.85	1.69E–03
THOC5	9.00672	13.6779	27.8869	1.63	1.70E–03
PARP4	12.0391	23.1556	29.3824	1.29	1.71E–03
DPYD	11.8167	22.8107	33.4771	1.5	1.72E–03
MAFG	29.3758	16.7003	10.9413	–1.42	1.74E–03
LRP10	75.2427	110.562	209.011	1.47	1.78E–03
BASP1	163.934	207.904	464.271	1.5	1.85E–03
IFIH1	7.44072	6.50818	18.7937	1.34	1.86E–03
IFNAR2	15.6542	27.8538	47.2578	1.59	1.87E–03
CAPZA1	43.8752	86.3716	108.939	1.31	1.92E–03
OBFC1	1.93823	3.51489	5.39231	1.48	1.92E–03
PPBP	10.6397	20.2043	30.2104	1.51	1.93E–03
ATG14	8.42803	5.35453	3.11389	–1.44	1.94E–03
TOP3A	4.04548	7.97598	10.7476	1.41	1.95E–03
PTEN	16.5568	27.3231	40.4131	1.29	1.97E–03
FMR1	5.21844	10.2726	14.3528	1.46	2.01E–03
C5orf4	7.56593	9.72084	2.38571	–1.67	2.06E–03
RBCK1	19.2383	31.0433	47.9027	1.32	2.06E–03
HHEX	12.5353	22.858	32.2799	1.36	2.07E–03
MAML3	1.76502	3.02652	5.43863	1.62	2.10E–03
NPEPPS	11.2901	20.199	27.059	1.26	2.13E–03
ATG16L2	76.231	123.987	192.702	1.34	2.14E–03
ZNF445	1.59631	3.1424	4.18559	1.39	2.15E–03
MAP3K1	7.92738	13.0667	18.9344	1.26	2.17E–03
KYNU	3.46952	7.52791	12.9226	1.9	2.20E–03
VAV1	33.2913	63.5181	80.3936	1.27	2.21E–03
GYPB	35.9989	66.3052	8.38798	–2.10	2.25E–03
MLKL	19.4703	26.4954	47.8823	1.3	2.27E–03
TMEM71	25.9628	50.0894	64.9362	1.32	2.27E–03
IFITM3	594.532	408.381	1604.27	1.43	2.37E–03
SMOX	7.41516	7.5679	1.92028	–1.95	2.38E–03
CLEC2B	21.1806	20.4264	50.6296	1.26	2.38E–03
ISG20	64.9711	102.773	154.41	1.25	2.39E–03
RECQL4	6.2143	4.57072	2.04837	–1.60	2.43E–03
ODF3B	11.5657	15.2711	34.423	1.57	2.44E–03
KCNH2	18.5122	21.9578	5.81855	–1.67	2.44E–03
NUCB1	34.855	63.5504	83.0203	1.25	2.46E–03
KIAA0232	5.18631	9.33546	12.8595	1.31	2.49E–03
LPCAT3	8.69657	17.2636	22.1878	1.35	2.49E–03
TXNDC5	12.6201	15.7414	33.8365	1.42	2.50E–03
ST3GAL4	8.88452	10.1397	25.8869	1.54	2.50E–03
ECE1	25.2973	45.3195	72.7486	1.52	2.53E–03
RFWD2	15.1669	25.9236	37.6918	1.31	2.67E–03
XKR8	13.5725	20.4202	32.8467	1.28	2.75E–03
WWC3	6.91909	9.60626	16.2191	1.23	2.80E–03
LOC643802	9.29976	17.5836	25.9897	1.48	2.81E–03
SEC24D	4.61998	7.6367	11.6613	1.34	2.81E–03
IGF2R	43.9112	76.356	137.934	1.65	2.84E–03
RHOQ	6.2114	11.0273	15.5505	1.32	2.87E–03
COL1A1	11.9014	10.6981	4.98346	–1.26	2.90E–03
DHRS7	47.7993	77.9645	111.17	1.22	2.94E–03
TNFRSF10B	6.36284	12.2139	15.3579	1.27	2.95E–03
CTBS	10.4262	15.1347	24.7724	1.25	2.97E–03
ST8SIA4	7.54804	13.8353	26.1193	1.79	2.98E–03
BIRC5	10.1178	7.29433	3.43432	–1.56	3.01E–03
TACC3	24.9509	46.3684	57.8964	1.21	3.05E–03
BTN2A1	14.4933	27.397	39.5149	1.45	3.11E–03
BCL2L1	40.9145	40.539	17.1842	–1.25	3.20E–03
ZNF238	8.50432	14.388	21.7567	1.36	3.21E–03
CD93	14.6463	28.6424	34.3158	1.23	3.22E–03
MAPK3	20.3408	40.1949	48.8436	1.26	3.23E–03
ARG1	85.3346	54.2403	29.2819	–1.54	3.23E–03
RAB11FIP4	5.30643	8.79762	12.4768	1.23	3.24E–03
WAS	70.4609	126.188	166.143	1.24	3.34E–03
CDCA5	10.3562	6.94242	3.64561	–1.51	3.34E–03
PHF11	11.2389	18.8665	30.1711	1.42	3.35E–03
CCL4	19.6976	35.8627	57.474	1.54	3.37E–03
RPPH1	46.184	42.6588	174.51	1.92	3.39E–03
TRIM8	14.6602	24.4128	33.9896	1.21	3.41E–03
DENND5A	26.1528	32.297	65.1025	1.32	3.43E–03
ZSWIM6	3.41176	4.62965	8.42075	1.3	3.47E–03
HERC6	1.12552	2.59341	3.9097	1.8	3.48E–03
CTNNA1	12.3655	23.008	28.8459	1.22	3.50E–03
COL1A2	8.41456	6.9923	3.4081	–1.30	3.55E–03
SERINC1	34.4226	55.8351	80.0458	1.22	3.58E–03
TAOK1	4.86565	8.14355	11.2267	1.21	3.63E–03
STARD10	2.9445	6.07738	9.35935	1.67	3.65E–03
BAZ1A	16.6429	25.8019	41.0377	1.3	3.68E–03
UROD	64.1449	84.3176	26.9205	–1.25	3.72E–03
CAMK2G	13.5314	26.7252	33.1689	1.29	3.73E–03
CANT1	12.1031	19.7313	28.1965	1.22	3.77E–03
KLHL2	8.9751	15.6087	24.5689	1.45	3.77E–03
NFKB1	11.7429	20.6545	28.7227	1.29	3.91E–03
ORC1	6.1328	4.04161	2.0191	–1.60	3.93E–03
FBXL5	42.1088	61.2318	107.83	1.36	3.94E–03
TET2	11.4026	11.8712	30.4578	1.42	4.02E–03
CCNB2	16.8827	14.291	5.90915	–1.51	4.03E–03
MPZL2	1.04374	2.4061	6.4418	2.63	4.03E–03
FAM210B	16.8061	16.4566	6.97776	–1.27	4.05E–03
WSB2	5.60298	10.7167	14.096	1.33	4.06E–03
SEMA4D	26.5971	46.6168	69.652	1.39	4.14E–03
ALOX5	84.7021	151.037	228.87	1.43	4.15E–03
CACNG6	0	0.0551747	1.56617	1.79	4.17E–03
UBQLN2	8.6275	13.7395	19.9569	1.21	4.28E–03
ZNF367	5.57603	3.08325	1.91074	–1.55	4.39E–03
ARL4A	8.00126	7.97801	2.19708	–1.86	4.42E–03
BUB1B	7.20871	4.52984	2.62028	–1.46	4.43E–03
WDR62	3.29503	2.00133	1.04189	–1.66	4.45E–03
THRAP3	14.6	29.0437	32.7017	1.16	4.46E–03
LOC283070	4.16123	7.3724	11.3322	1.45	4.46E–03
ERICH1	9.60134	18.2992	23.8363	1.31	4.49E–03
LOC100133161	12.2718	10.148	27.4048	1.16	4.60E–03
IRF2BPL	6.76594	10.825	15.588	1.2	4.60E–03
TPK1	1.01332	2.86684	4.45999	2.14	4.67E–03
RNASET2	142.188	268.98	330.787	1.22	4.70E–03
DDX12P	6.62341	3.57412	2.44875	–1.44	4.71E–03
SFPQ	132.304	68.9409	56.1183	–1.24	4.75E–03
VEGFA	24.9201	13.8854	9.5401	–1.39	4.76E–03
ZFP106	7.77321	13.3053	17.3957	1.16	4.79E–03
KANSL2	14.7524	9.1665	5.76692	–1.36	4.86E–03
CYB5R4	21.0587	28.2086	47.0252	1.16	4.86E–03
MAML2	1.7871	3.15556	4.78073	1.42	4.89E–03
EHBP1L1	43.1163	69.4962	105.498	1.29	5.00E–03
SH3GLB1	11.7908	13.6225	27.1804	1.2	5.00E–03
FAM178B	17.8596	19.7088	5.08746	–1.81	5.03E–03
RNF145	12.5476	23.5151	29.0403	1.21	5.04E–03
HDAC7	14.7847	28.829	34.7161	1.23	5.05E–03
NLRP1	24.3171	45.8437	60.8669	1.32	5.11E–03
SSH2	20.8024	22.8156	49.8658	1.26	5.14E–03
IP6K1	7.6972	13.5819	17.4038	1.18	5.18E–03
SIAH2	28.4299	17.4729	12.5948	–1.17	5.20E–03
CLN8	5.96817	3.66863	2.50361	–1.25	5.23E–03
MARCO	2.29884	5.23983	7.60162	1.73	5.28E–03
DUSP3	4.17125	5.14146	10.0257	1.27	5.36E–03
MOB1A	48.1522	72.1305	106.018	1.14	5.40E–03
TNFRSF14	35.2501	57.1016	81.1224	1.2	5.49E–03
SPAG5	9.12943	6.23301	3.68981	–1.31	5.55E–03
TNFAIP2	78.6179	139.149	204.586	1.38	5.55E–03
CHMP2A	92.8491	165.217	207.17	1.16	5.55E–03
ARHGAP33	8.6889	4.37853	2.82675	–1.62	5.56E–03
BIN2	92.4918	171.238	217.92	1.24	5.57E–03
KIAA1033	8.72883	15.8628	19.1668	1.13	5.59E–03
KCTD2	4.30899	7.54328	10.4438	1.28	5.60E–03
CASC4	6.3613	11.7688	15.7522	1.31	5.62E–03
AK1	7.62384	6.7588	2.52368	–1.59	5.65E–03
CAMK1D	8.16925	11.5469	23.815	1.54	5.72E–03
PSME1	166.1	226.494	380.207	1.19	5.83E–03
RMRP	126.507	75.5235	518.038	2.03	5.84E–03
LYST	18.7452	29.0875	46.2744	1.3	5.88E–03
FBXO7	70.2691	50.0431	27.8971	–1.33	5.89E–03
RFWD3	12.284	6.43236	5.45735	–1.17	6.03E–03
APOL6	12.4142	10.1936	27.8414	1.17	6.07E–03
ZHX2	3.35921	6.57057	8.15748	1.28	6.15E–03
PHF21A	11.5498	11.9316	27.2906	1.24	6.18E–03
ZNF148	2.46793	4.5018	5.59761	1.18	6.19E–03
WSB1	43.6506	66.2439	99.1795	1.18	6.27E–03
PPP4R1	18.2165	27.6763	43.3145	1.25	6.30E–03
SOS2	12.6812	17.7461	27.5037	1.12	6.31E–03
ARHGAP9	115.37	193.465	295.015	1.35	6.35E–03
PPP1R11	16.5965	30.2781	38.0557	1.2	6.56E–03
ALPK1	8.72836	10.0889	20.4527	1.23	6.57E–03
MS4A7	2.88871	6.44361	8.82841	1.61	6.59E–03
ADCY7	22.6799	42.8582	50.6913	1.16	6.71E–03
C7orf59	221.163	421.467	477.932	1.11	6.72E–03
HAUS2	7.27558	4.79851	2.93149	–1.31	6.81E–03
ATG3	41.5135	68.192	89.9027	1.11	6.87E–03
PDIA4	9.70599	17.3207	21.5469	1.15	6.88E–03
TOR1A	14.84	29.59	32.8155	1.14	6.92E–03
SLC38A5	16.6756	16.6046	6.76515	–1.30	7.03E–03
PANX2	4.26715	7.64194	12.1047	1.5	7.11E–03
MICU1	11.5171	21.9839	25.756	1.16	7.13E–03
VASP	102.263	176.702	238.841	1.22	7.18E–03
CLEC4E	22.1044	24.7109	47.5428	1.1	7.25E–03
MIA3	3.91213	6.2539	8.5329	1.13	7.27E–03
MICAL2	3.74172	7.06951	8.93674	1.26	7.34E–03
SMA5	8.34574	10.0928	20.4762	1.29	7.40E–03
UBA7	18.023	31.5	38.4423	1.09	7.48E–03
CNEP1R1	4.45018	7.3934	11.6853	1.39	7.48E–03
CDC42SE1	83.143	144.143	209.958	1.34	7.52E–03
MEF2A	6.421	8.80982	14.214	1.15	7.55E–03
FLJ45445	56.4115	43.1746	135.997	1.27	7.64E–03
BCL6	69.1063	74.0887	190.001	1.46	7.66E–03
RERE	15.3824	24.0129	35.7512	1.22	7.69E–03
FRY	5.24146	5.90821	11.1477	1.09	7.70E–03
PTENP1	4.70868	6.40974	10.8099	1.2	7.74E–03
RBP7	31.5474	57.8326	77.0528	1.29	7.75E–03
RAB3GAP1	3.54746	6.83315	8.21827	1.21	7.75E–03
TMEM65	1.42232	3.07899	4.00716	1.49	7.78E–03
MAP3K11	26.3332	50.1748	56.4046	1.1	7.78E–03
COPG1	11.9312	23.0825	25.7322	1.11	7.78E–03
SCYL3	1.2988	2.95281	4.5587	1.81	7.80E–03
PCYT1A	10.0416	19.1449	23.9691	1.26	7.88E–03
CD53	179.223	337.58	423.844	1.24	7.90E–03
ATHL1	39.1916	52.8804	85.1928	1.12	7.94E–03
EPC2	4.59829	8.46779	10.6562	1.21	8.11E–03
MAN2B2	8.93066	17.6164	19.1162	1.1	8.14E–03
SP1	15.553	22.4599	34.7644	1.16	8.18E–03
SLC26A8	2.00205	1.6969	5.77878	1.53	8.20E–03
FAM126B	6.9445	5.91554	14.6666	1.08	8.28E–03
TAGLN2	337.821	499.97	867.915	1.36	8.32E–03
RAB11A	8.80671	16.6635	18.9753	1.11	8.41E–03
PARP12	8.20273	11.6168	17.7164	1.11	8.41E–03
RCAN3	3.25971	7.20951	9.84108	1.59	8.42E–03
NQO2	39.4779	74.2882	84.4227	1.1	8.47E–03
ANKRD13A	24.311	33.066	51.6457	1.09	8.50E–03
ZYG11B	1.81326	3.17592	4.22993	1.22	8.51E–03
ZNF638	6.21909	12.0321	14.0572	1.18	8.57E–03
RBL2	23.4525	44.8973	52.9149	1.17	8.60E–03
MTMR11	1.38053	2.62725	4.38529	1.67	8.69E–03
CKAP2	11.4482	8.111	4.74208	–1.27	8.71E–03
FAM102B	8.24665	4.28083	3.67705	–1.17	8.75E–03
TALDO1	255.269	471.054	598.538	1.23	8.76E–03
TGFBR1	5.19005	10.091	11.3019	1.12	8.82E–03
PRKAG2	4.20134	8.19205	10.701	1.35	8.82E–03
ABCA13	13.3651	7.77975	6.25861	–1.09	8.84E–03
ME2	8.42014	14.6839	18.1331	1.11	8.88E–03
GNLY	118.789	220.815	269.762	1.18	8.94E–03
C2orf18	2.11687	4.3153	5.49765	1.38	8.97E–03
SPTLC2	5.47047	10.3187	11.5046	1.07	9.02E–03
SERPINB9	9.75608	11.3028	20.6093	1.08	9.05E–03
IL1R2	21.4722	26.3463	46.808	1.12	9.06E–03
DCAF16	10.1902	5.73929	4.59472	–1.15	9.19E–03
TRIM10	7.06411	10.1531	2.23567	–1.66	9.23E–03
FCGRT	67.9867	135.407	159.419	1.23	9.24E–03
HIC2	3.2681	1.71011	1.28651	–1.34	9.27E–03
IRF2BP2	64.8778	36.6971	27.3841	–1.24	9.34E–03
MAPK14	36.411	42.6053	90.802	1.32	9.37E–03
CBX4	36.2733	18.9549	17.292	–1.07	9.41E–03
NCOA1	11.5415	14.928	26.1713	1.18	9.51E–03
MR1	3.13714	5.95932	7.63679	1.28	9.61E–03
LHFPL2	1.14048	2.16441	3.16348	1.47	9.72E–03
TATDN3	1.60884	3.51939	5.13526	1.67	9.82E–03
LOC100093631	30.6183	52.0817	66.905	1.12	9.85E–03
UBB	1245.96	791.824	504.177	–1.31	9.88E–03
DYNLT1	36.8603	64.6387	82.4091	1.16	9.95E–03
HMGA1	70.733	52.3862	31.1161	–1.18	9.96E–03
CCDC64	1.21864	2.86809	3.74454	1.62	1.00E–02
C7orf43	12.7943	19.6422	27.3637	1.1	1.01E–02
TMOD3	8.04772	16.076	16.8693	1.07	1.01E–02
APAF1	12.6529	25.0704	28.7034	1.18	1.02E–02
RAB24	58.2018	86.1567	133.197	1.19	1.03E–02
STX17	1.85675	2.94118	4.34303	1.23	1.03E–02
KPNB1	36.523	48.1585	78.4371	1.1	1.04E–02
PSMB3	96.421	146.265	199.819	1.05	1.04E–02
CD82	36.592	60.2177	76.933	1.07	1.04E–02
CD24	217.384	148.692	98.1099	–1.15	1.05E–02
RTN3	61.2422	117.66	139.715	1.19	1.05E–02
LPGAT1	10.766	17.4434	22.3064	1.05	1.05E–02
FHDC1	3.95883	6.31347	1.64264	–1.27	1.06E–02
KLHL5	1.80594	2.6727	4.74833	1.39	1.07E–02
NEDD9	9.57106	17.138	26.3515	1.46	1.07E–02
UGCG	49.5433	29.0973	23.333	–1.09	1.08E–02
MON2	3.05118	4.79582	6.39858	1.07	1.08E–02
CPQ	20.3523	23.4888	42.4835	1.06	1.10E–02
ACSS2	4.06403	7.99427	9.62843	1.24	1.10E–02
ITPK1	23.6437	42.4527	50.3279	1.09	1.10E–02
FCHO2	4.23888	6.40832	9.25653	1.13	1.10E–02
DSCR3	6.86681	13.5152	14.8733	1.12	1.11E–02
ERO1L	7.06783	13.4223	15.2249	1.11	1.11E–02
PITHD1	36.8076	32.8104	17.2436	–1.09	1.13E–02
HDAC4	3.95479	6.37183	8.35196	1.08	1.13E–02
GMIP	54.5684	78.3643	118.512	1.12	1.13E–02
PXN	49.7795	83.223	123.074	1.31	1.14E–02
EIF2AK3	7.55001	4.02712	3.35695	–1.17	1.15E–02
CDC42EP4	8.4954	4.56149	3.55085	–1.26	1.16E–02
ZNF862	1.73951	3.33815	4.04778	1.22	1.19E–02
DMXL2	9.63174	11.4767	20.5946	1.1	1.21E–02
ORAI2	9.31557	14.174	20.2646	1.12	1.22E–02
SETD1B	7.35067	11.7853	14.9249	1.02	1.23E–02
CCNE1	5.46667	6.00436	1.76941	–1.63	1.23E–02
RSL24D1	53.4881	32.2524	25.8415	–1.05	1.23E–02
ABR	13.501	23.7049	28.3767	1.07	1.24E–02
AKNA	32.7528	59.4753	72.978	1.16	1.24E–02
PHF20	4.40295	8.63336	9.24727	1.07	1.25E–02
TAL1	6.89005	11.6909	3.09256	–1.16	1.26E–02
CAP1	126.29	250.047	309.286	1.29	1.27E–02
LTN1	2.32335	4.32154	5.05472	1.12	1.27E–02
CLEC4D	17.6762	15.3559	36.5945	1.05	1.27E–02
GRAMD1A	25.0842	35.2993	57.3011	1.19	1.27E–02
SERINC3	21.3706	34.8156	48.3019	1.18	1.28E–02
SCAF11	11.2491	17.2574	22.8498	1.02	1.28E–02
SPATA13	9.43733	10.6689	19.6621	1.06	1.29E–02
CCDC97	7.85117	15.6665	16.4818	1.07	1.29E–02
LOC100129034	9.06693	17.7804	22.2576	1.3	1.32E–02
ZNF609	2.6847	4.523	5.65726	1.08	1.32E–02
CTDP1	6.47997	12.7423	15.6063	1.27	1.32E–02
CMTM6	34.9298	56.7927	71.5148	1.03	1.33E–02
THBD	14.5355	7.30419	7.00128	–1.05	1.33E–02
NCK2	9.29209	18.5314	21.3426	1.2	1.33E–02
IFITM1	703.467	603.899	1623.5	1.21	1.33E–02
PRKACA	17.3545	33.5958	37.7406	1.12	1.33E–02
TUBB4B	145.66	86.3041	70.8892	–1.04	1.33E–02
PIK3C3	4.61253	7.60684	10.4022	1.17	1.35E–02
TBKBP1	3.91361	5.41441	8.61902	1.14	1.35E–02
STRAP	35.0022	20.1388	16.9547	–1.05	1.36E–02
FES	30.4702	55.6911	65.6333	1.11	1.37E–02
C11orf30	2.07715	3.65833	4.8061	1.21	1.37E–02
P2RX7	1.47133	2.944	4.51056	1.62	1.39E–02
DYRK2	4.21471	7.40452	9.36217	1.15	1.39E–02
CDKN1B	20.7379	35.9186	41.7358	1.01	1.39E–02
STAM	9.70045	4.91007	4.4055	–1.14	1.41E–02
SLC14A1	3.30545	4.21248	1.08512	–1.61	1.41E–02
TSTA3	39.0201	43.7622	18.4159	–1.08	1.41E–02
UBE2B	17.3487	27.7488	34.9461	1.01	1.41E–02
SBF2	3.79417	3.12538	7.8876	1.06	1.42E–02
TK1	21.9543	20.6767	9.78716	–1.17	1.42E–02
ORC6	7.63201	3.6662	2.58374	–1.56	1.42E–02
CDC20	14.6182	15.5172	6.05494	–1.27	1.42E–02
PTBP3	12.1506	22.734	29.957	1.3	1.44E–02
RFFL	9.24431	17.308	20.7824	1.17	1.44E–02
PLEKHO2	33.8655	49.8949	70.0002	1.05	1.44E–02
CHD8	6.35306	10.2676	13.5428	1.09	1.44E–02
PNPT1	1.66921	3.43591	4.1506	1.31	1.45E–02
KCNK5	4.07971	2.92677	1.54701	–1.40	1.45E–02
CD44	35.8513	45.2643	85.427	1.25	1.47E–02
SHKBP1	53.1172	77.8187	107.712	1.02	1.47E–02
TSPYL1	16.3405	9.65501	8.14792	–1.00	1.48E–02
CTNNAL1	5.3761	3.99269	1.93334	–1.48	1.48E–02
CD9	7.44622	9.88722	18.2316	1.29	1.48E–02
FLJ39639	2.65816	5.48039	6.89882	1.38	1.49E–02
SHCBP1	5.63229	3.52662	2.2354	–1.33	1.49E–02
UBE2Q1	8.6101	15.6154	17.6978	1.04	1.51E–02
DYSF	39.1379	55.616	136.587	1.8	1.51E–02
TCF20	4.75708	8.94338	10.5969	1.16	1.52E–02
GATA1	19.4071	18.39	8.37352	–1.21	1.53E–02
ARHGAP26	10.7686	10.3607	23.5706	1.13	1.53E–02
PARP8	14.3161	19.8929	30.4123	1.09	1.54E–02
CYCS	10.043	6.65849	4.90457	–1.03	1.54E–02
PLCB2	44.9764	76.667	95.423	1.09	1.54E–02
PGS1	22.3286	20.2595	45.7629	1.04	1.54E–02
NDE1	9.5574	12.7955	20.0175	1.07	1.55E–02
CAMTA2	10.2571	19.0871	21.5567	1.07	1.55E–02
ANTXR2	9.72139	16.8269	25.025	1.36	1.55E–02
FAM120A	20.4611	36.0397	42.7888	1.06	1.56E–02
ARSA	10.8344	17.6427	22.6622	1.06	1.58E–02
TNFRSF10A	3.22771	7.29775	8.65786	1.42	1.59E–02
NSFL1C	8.74739	15.5708	18.5914	1.09	1.60E–02
R3HDM4	117.861	151.341	246.218	1.06	1.60E–02
GTF2A1	4.1616	7.70694	11.1798	1.43	1.61E–02
ZBTB5	5.55752	2.83702	2.43963	–1.19	1.61E–02
COPS2	10.7563	5.9129	4.48912	–1.26	1.61E–02
SNHG3	24.3268	13.4749	9.76278	–1.32	1.62E–02
VCL	17.0424	31.1969	34.2459	1.01	1.62E–02
RRM2	15.6084	14.4163	7.39908	–1.08	1.62E–02
AURKB	13.7559	11.181	5.19444	–1.41	1.63E–02
GLG1	8.72376	16.0864	17.6958	1.02	1.63E–02
KBTBD6	3.70449	2.37826	1.53002	–1.28	1.64E–02
S100A4	1552.24	2847.09	3695.3	1.25	1.66E–02
GTF2H2	2.70639	5.86092	7.28317	1.43	1.67E–02
CLIP1	7.29653	10.0886	15.4114	1.08	1.68E–02
RBM38	82.5401	90.0993	37.8203	–1.13	1.69E–02
NCKAP1L	25.7651	45.7454	52.3644	1.02	1.70E–02
SIPA1	46.8827	88.155	98.5234	1.07	1.70E–02
PLIN5	6.22771	4.65533	13.5858	1.13	1.70E–02
GRB2	59.9492	104.276	128.219	1.1	1.71E–02
KIAA0355	1.70733	2.60488	3.843	1.17	1.72E–02
FAM83D	4.09617	3.39845	1.3991	–1.55	1.72E–02
STAT3	33.8742	52.8926	79.4165	1.23	1.72E–02
CAMKK2	19.5232	37.1667	42.4269	1.12	1.72E–02
GSTK1	64.9457	100.936	133.53	1.04	1.73E–02
CNBP	45.0505	74.7233	95.0623	1.08	1.74E–02
TBC1D3B	1.06669	1.50946	3.43805	1.69	1.75E–02
CMPK2	6.66827	7.46305	17.6748	1.41	1.75E–02
AKT1	25.6348	48.1837	54.6953	1.09	1.76E–02
DPP8	3.76518	6.50037	8.6035	1.19	1.77E–02
FKBP5	10.1037	14.5141	21.0311	1.06	1.78E–02
HCLS1	173.298	291.361	384.221	1.15	1.79E–02
UBE2W	4.33288	6.90909	9.98766	1.2	1.79E–02
FNDC3B	10.9763	8.09083	22.8281	1.06	1.80E–02
C6orf47	7.22411	12.6617	15.3086	1.08	1.80E–02
PNN	82.8589	45.9371	41.2322	–1.01	1.81E–02
ADRBK2	2.27562	4.35871	4.68612	1.04	1.82E–02
RFX2	2.38326	2.86816	6.10776	1.36	1.82E–02
ANKRD12	4.57285	6.87035	9.4283	1.04	1.83E–02
RETN	2311.82	2052.35	1074.5	–1.11	1.83E–02
CD97	110.259	128.586	274.62	1.32	1.84E–02
SREK1	21.2716	10.8959	10.1937	–1.06	1.85E–02
ZNF652	2.97085	4.99263	5.99715	1.01	1.85E–02
CD84	2.75878	4.56742	5.82076	1.08	1.85E–02
EMD	35.7853	20.5062	17.2413	–1.05	1.86E–02
ZSCAN16	1.54855	2.57038	5.22747	1.76	1.86E–02
MAPK13	11.1117	14.4523	23.115	1.06	1.87E–02
KCNA3	2.77009	4.29194	6.45648	1.22	1.87E–02
MLLT6	18.4854	29.8684	37.0267	1	1.89E–02
PYCR1	3.72697	2.8533	1.19355	–1.64	1.89E–02
TAGAP	47.0481	71.7938	115.212	1.29	1.89E–02
GLUD2	2.89895	5.95813	7.23611	1.32	1.90E–02
XPO6	72.3718	69.3089	158.679	1.13	1.91E–02
KSR1	3.83881	5.35896	8.05532	1.07	1.92E–02
DNMT3A	5.35457	8.85959	12.8512	1.26	1.92E–02
YPEL3	164.957	283.91	349.114	1.08	1.92E–02
APOC1	30.9486	21.1606	9.33534	–1.73	1.93E–02
RAB22A	1.66823	3.32756	3.56478	1.1	1.94E–02
CENPW	32.6348	30.6852	11.3081	–1.53	1.94E–02
POR	13.0125	19.4067	30.2588	1.22	1.95E–02
TPX2	9.48247	10.4802	4.49378	–1.08	1.96E–02
PFKFB2	17.709	9.37268	7.42776	–1.25	1.97E–02
AKAP13	20.5749	29.9656	47.8427	1.22	1.98E–02
NAMPT	113.366	72.1742	274.934	1.28	2.01E–02
DSE	4.61101	5.45308	9.54222	1.05	2.01E–02
ZBTB48	5.55167	10.8673	12.1759	1.13	2.02E–02
RBM5	30.512	54.222	65.6398	1.11	2.02E–02
SCYL1	14.2435	24.6565	31.2408	1.13	2.02E–02
PTTG1	32.7801	31.7151	13.0795	–1.33	2.04E–02
TRPV2	8.50898	16.7829	17.1696	1.01	2.05E–02
MTM1	2.7597	4.68705	6.32808	1.2	2.05E–02
BAG4	9.19768	4.40885	3.98654	–1.21	2.06E–02
CCL2	0	0.32863	1.39981	1.79	2.07E–02
YWHAB	51.7617	99.1932	104.097	1.01	2.09E–02
CNN2	137.419	254.825	302.083	1.14	2.10E–02
C4orf46	3.82419	2.17584	1.48864	–1.36	2.10E–02
SYK	35.3083	62.5977	73.4489	1.06	2.10E–02
RETSAT	2.65854	5.24979	6.16201	1.21	2.11E–02
MSRB2	5.00411	9.66911	11.7166	1.23	2.11E–02
TOM1L2	2.45	4.89396	5.21508	1.09	2.12E–02
REPS2	2.56593	3.80555	5.52753	1.11	2.12E–02
PKLR	4.05232	5.21326	1.34928	–1.59	2.12E–02
RASGRP1	3.92117	6.53633	8.70578	1.15	2.12E–02
ZNF254	1.21334	2.33349	3.15762	1.38	2.13E–02
LPPR2	17.6972	29.2919	38.2306	1.11	2.14E–02
ZBP1	15.8716	17.2418	38.481	1.28	2.14E–02
XK	2.94048	2.93383	1.18867	–1.31	2.15E–02
BCL11B	2.57734	4.81188	5.72034	1.15	2.17E–02
KIAA0101	25.0935	20.1372	10.5333	–1.25	2.17E–02
PDE12	7.77412	4.20072	3.68022	–1.08	2.19E–02
ASPM	2.85001	2.16013	1.35365	–1.07	2.23E–02
SOD2	528.957	491.824	1501.56	1.51	2.24E–02
SGTB	2.6567	4.76059	6.05145	1.19	2.24E–02
WDR90	3.0153	1.7905	1.26461	–1.25	2.25E–02
GMFG	508.96	783.089	1025.1	1.01	2.25E–02
SLC9A1	4.88073	8.11096	9.76914	1	2.25E–02
GPR141	10.7914	19.4075	25.6382	1.25	2.25E–02
SSH3	6.32048	11.4867	12.9977	1.04	2.25E–02
DNAJC9	23.2849	23.8109	10.925	–1.09	2.25E–02
CNOT1	11.6164	21.7815	23.4734	1.01	2.28E–02
ST6GALNAC4	11.1795	12.8235	4.48466	–1.32	2.28E–02
TSPAN5	3.58614	5.69999	1.37976	–1.38	2.28E–02
RHD	4.37592	5.74856	1.33464	–1.71	2.31E–02
SRC	1.87263	3.69499	4.40398	1.23	2.33E–02
PDE6H	1.27995	0.492945	0	–1.79	2.34E–02
TGM2	4.78159	3.4326	1.34725	–1.83	2.35E–02
ARSG	2.33499	4.7535	6.62739	1.51	2.36E–02
SEC11C	22.1693	34.2207	48.0073	1.11	2.38E–02
LOC642846	3.98933	2.32547	1.60634	–1.31	2.41E–02
SMPDL3A	1.4076	2.68921	4.0053	1.51	2.42E–02
NCAPG	4.32653	3.84956	1.62622	–1.41	2.45E–02
PKMYT1	9.80517	6.4765	3.29042	–1.58	2.46E–02
DHRS3	6.69424	4.01765	2.5521	–1.39	2.48E–02
ITGAL	42.8334	77.4995	94.8854	1.15	2.48E–02
NCF4	181.631	224.865	404.75	1.16	2.49E–02
ASB8	8.07167	11.8434	16.1446	1	2.50E–02
SH2D1A	2.08074	3.82989	5.24403	1.33	2.53E–02
BAG3	3.33563	1.43181	1.18459	–1.49	2.55E–02
PPM1M	24.6537	39.924	50.5189	1.04	2.57E–02
TXNDC12	13.0767	23.055	27.7056	1.08	2.59E–02
CARS	8.94599	15.0908	18.1734	1.02	2.59E–02
MOV10	5.15002	6.19165	10.9701	1.09	2.67E–02
FLII	31.8907	58.4721	65.1341	1.03	2.67E–02
NFIX	3.09105	3.68463	1.34519	–1.20	2.68E–02
ARMC5	6.12526	3.40765	2.53479	–1.27	2.68E–02
PAGE2B	2.55857	1.06533	0	–1.79	2.68E–02
LSP1	294.532	583.985	721.743	1.29	2.70E–02
F2R	2.91811	5.42973	6.27412	1.1	2.70E–02
GPR84	23.2127	16.7757	11.2915	–1.04	2.71E–02
CKAP2L	3.95381	2.85695	1.59449	–1.31	2.73E–02
TNFRSF10D	1.27197	2.65107	3.24259	1.35	2.74E–02
ENTPD1	9.52189	10.7603	19.6202	1.04	2.76E–02
FADS2	10.2255	9.72121	5.01111	–1.03	2.76E–02
CREB1	3.69785	7.22617	7.44651	1.01	2.79E–02
IL18R1	3.60502	3.41687	7.56147	1.07	2.81E–02
RABGGTB	19.1323	12.1478	9.03303	–1.08	2.84E–02
CIT	2.97044	2.22018	1.42464	–1.06	2.84E–02
PTPN7	29.5751	17.9551	14.5163	–1.03	2.87E–02
KIF23	5.61893	4.68906	2.29065	–1.29	2.87E–02
AIF1	254.761	388.046	529.336	1.06	2.88E–02
FAM18B1	3.90858	8.01546	9.22962	1.24	2.88E–02
CDC6	3.1954	3.59472	1.21122	–1.40	2.89E–02
TOMM40L	9.30655	5.37189	4.37509	–1.09	2.91E–02
ESPL1	2.88775	2.74645	1.30859	–1.14	2.93E–02
SPIN4	2.98998	1.78291	1.21421	–1.30	2.95E–02
MTHFS	7.30532	13.7121	21.238	1.54	2.95E–02
SEC23A	4.03334	7.98991	8.15473	1.02	2.98E–02
EGLN2	37.0156	64.8442	75.4257	1.03	2.99E–02
LGALS9	44.5453	64.3702	89.1668	1	2.99E–02
SPC24	9.67197	6.42083	2.86744	–1.75	3.00E–02
SP4	1.82377	3.14377	3.88232	1.09	3.00E–02
PPP1R21	5.63343	10.7803	12.0492	1.1	3.02E–02
SLC43A1	10.3032	10.5332	4.18917	–1.30	3.04E–02
LUZP1	4.66837	2.34791	2.19492	–1.09	3.05E–02
CALML4	2.85318	5.80766	6.70673	1.23	3.06E–02
CEP63	8.11524	14.5839	21.6805	1.42	3.07E–02
C21orf58	4.62125	3.81983	1.9292	–1.26	3.08E–02
ZNF264	1.25365	2.324	2.51079	1	3.09E–02
XRCC4	1.86494	4.696	5.45889	1.55	3.10E–02
RC3H2	3.59437	5.68466	7.80404	1.12	3.11E–02
SCAF4	14.6968	9.11473	7.30336	–1.01	3.12E–02
DOK3	90.8467	119.467	204.505	1.17	3.13E–02
TSNAX	6.40469	13.1081	14.732	1.2	3.13E–02
LIMD2	49.7986	99.5047	115.528	1.21	3.16E–02
PLK1	12.0664	10.782	5.77548	–1.06	3.16E–02
NKAP	4.31289	9.35669	10.1339	1.23	3.18E–02
APBB3	4.86298	6.97489	10.7454	1.14	3.18E–02
MCTS1	1.48375	2.85874	3.06388	1.05	3.18E–02
MLX	11.6734	21.5497	24.2578	1.06	3.19E–02
SNRNP35	8.72602	18.4495	20.795	1.25	3.19E–02
ZYX	147.865	258.51	320.654	1.12	3.23E–02
KIAA1530	2.76032	4.02837	5.65377	1.03	3.25E–02
NPRL3	9.10801	9.37261	4.40139	–1.05	3.26E–02
SUV420H1	6.73861	12.3349	14.4897	1.1	3.26E–02
WDR44	1.95181	3.45749	4.54219	1.22	3.27E–02
SUPV3L1	6.16652	3.56593	2.66008	–1.21	3.30E–02
SLC25A12	1.03469	2.37912	2.60013	1.33	3.31E–02
PRKCA	1.1846	2.05052	2.50264	1.08	3.33E–02
IFITM2	1664.52	1709.95	4172.43	1.33	3.34E–02
FAM129C	24.453	24.1424	11.5827	–1.08	3.34E–02
PHOSPHO1	25.573	48.4798	51.3276	1.01	3.40E–02
HAUS4	24.0184	27.5343	48.0443	1	3.43E–02
C19orf48	19.1251	15.9441	9.11005	–1.07	3.44E–02
MED21	13.3303	7.71845	6.29005	–1.08	3.46E–02
WDR74	21.7055	16.8601	10.5989	–1.03	3.46E–02
RCL1	6.2838	5.01582	2.6536	–1.24	3.49E–02
SORD	4.3607	5.31874	8.97217	1.04	3.49E–02
PDZK1IP1	5.91384	4.8302	1.83447	–1.69	3.50E–02
INPP4A	11.3765	18.344	23.6583	1.06	3.51E–02
SMARCD3	4.89843	8.8889	11.1008	1.18	3.53E–02
TUSC2	9.2204	17.9365	18.5239	1.01	3.53E–02
N4BP2L1	1.81225	4.08767	4.73095	1.38	3.58E–02
GALM	2.50929	3.58507	5.80681	1.21	3.59E–02
ACPP	5.5179	8.64867	12.6935	1.2	3.63E–02
SPATC1	4.56466	2.84853	1.74667	–1.39	3.65E–02
SETDB1	6.1825	12.0602	14.3451	1.21	3.67E–02
FBP1	7.03019	10.6357	14.782	1.07	3.71E–02
STAG2	17.7258	27.4578	35.5567	1	3.72E–02
PITPNM2	3.8239	2.02082	1.90571	–1.00	3.76E–02
PAPD7	11.0391	6.70176	5.36573	–1.04	3.77E–02
HEATR5A	1.56932	2.60614	3.1598	1.01	3.78E–02
CCNA2	10.9006	8.86545	4.72081	–1.21	3.79E–02
ZNF341	1.24338	2.59586	3.06613	1.3	3.80E–02
NET1	5.62251	3.59303	2.22479	–1.34	3.82E–02
RAB13	24.2591	20.389	11.7983	–1.04	3.83E–02
ZNF224	3.02581	6.06075	6.89577	1.19	3.83E–02
CCDC28A	7.7612	14.3137	16.172	1.06	3.85E–02
NSMAF	5.13651	9.10629	10.568	1.04	3.85E–02
DTL	3.78967	2.60516	1.45377	–1.38	3.86E–02
C19orf77	17.4539	13.9165	7.36182	–1.25	3.87E–02
CHIT1	10.0129	6.97128	4.52624	–1.15	3.88E–02
NUDT5	11.9284	24.6885	33.1436	1.47	3.90E–02
TFEC	2.73508	5.10655	5.67903	1.05	3.93E–02
MILR1	3.22965	6.42019	10.1929	1.66	3.93E–02
FKBP1A	69.9945	127.661	141.926	1.02	3.93E–02
MSL3	20.2156	25.0336	40.9455	1.02	3.95E–02
STEAP3	5.2532	7.3131	2.32997	–1.17	3.95E–02
KBTBD7	4.20512	7.36652	8.46913	1.01	3.96E–02
UROS	18.492	18.3965	8.96732	–1.04	4.05E–02
ANLN	4.66475	3.96687	2.2689	–1.04	4.06E–02
ZNF117	3.91169	4.92246	8.55749	1.13	4.09E–02
TMEM120A	14.1321	26.8283	36.3481	1.36	4.12E–02
MSN	152.813	276.134	338.158	1.15	4.16E–02
CENPC1	6.29162	3.24607	3.05231	–1.04	4.16E–02
ZNF587B	4.14498	2.22174	1.84018	–1.17	4.17E–02
PEX19	3.42857	6.68945	7.15173	1.06	4.21E–02
CUEDC1	2.24573	4.87433	5.3021	1.24	4.28E–02
POLB	9.31977	9.98171	19.0053	1.03	4.30E–02
CDCA8	7.26746	5.52845	3.3518	–1.12	4.30E–02
GRAP2	6.72548	12.9607	14.0184	1.06	4.31E–02
CYHR1	8.10541	14.9623	18.8191	1.22	4.32E–02
SEL1L	7.62735	13.1101	18.7191	1.3	4.35E–02
SC5DL	2.48464	1.24536	1.10385	–1.17	4.36E–02
C5orf56	16.7297	21.6873	34.7308	1.05	4.36E–02
FAM200B	2.57845	4.55749	5.17907	1.01	4.38E–02
PTS	6.56146	3.71435	2.26507	–1.53	4.43E–02
STARD4	7.11794	3.45801	2.28847	–1.64	4.48E–02
DUS3L	10.2241	8.02922	4.99259	–1.03	4.50E–02
EPB41L4A–AS1	15.917	9.06692	7.37523	–1.11	4.50E–02
AEN	7.01624	5.45516	3.46971	–1.02	4.52E–02
FOXM1	6.8865	7.00781	3.44119	–1.00	4.54E–02
SF1	140.9	72.9872	68.2074	–1.05	4.55E–02
CD58	16.5113	27.5248	34.2284	1.05	4.58E–02
CBWD2	3.02654	5.9955	6.95308	1.2	4.59E–02
ZNF354A	4.2547	7.79643	8.60701	1.02	4.60E–02
KCTD11	1.17778	2.19816	2.88785	1.29	4.64E–02
CAMK4	2.33882	3.61302	5.38249	1.2	4.65E–02
ATP10D	1.29329	2.57752	2.68524	1.05	4.67E–02
MUDENG	3.4999	7.65545	9.29516	1.41	4.71E–02
SH2B2	5.10573	5.69438	10.564	1.05	4.73E–02
SRBD1	2.17474	3.25011	4.57042	1.07	4.77E–02
PIGV	1.3355	2.97031	3.93356	1.56	4.78E–02
C9orf25	2.82456	5.48318	6.06841	1.1	4.80E–02
DTX1	5.04419	3.97968	2.38959	–1.08	4.80E–02
TNRC6C	1.82233	3.87423	4.06399	1.16	4.82E–02
LOC100506190	2.77256	3.28686	6.22154	1.17	4.82E–02
CCDC53	7.4865	14.7638	17.0409	1.19	4.85E–02
FAM125A	4.02392	7.59171	9.5854	1.25	4.87E–02
TMEM120B	4.16621	2.41816	1.24846	–1.74	4.91E–02
MYBPC3	1.65713	1.41417	3.54447	1.1	4.92E–02
ZNF274	3.55347	7.05958	7.29957	1.04	4.93E–02
ASNS	11.9623	10.4026	5.68693	–1.07	4.93E–02
NCAPH	3.33641	2.99393	1.56482	–1.09	4.95E–02
CPXM1	5.69698	3.12891	2.58628	–1.14	4.98E–02
TNFRSF13C	7.01397	5.2233	2.53688	–1.47	4.98E–02
